# Supplementary material for: Nomenclatural changes in the tribe Empoascini of the subfamily Typhlocybinae (Hemiptera, Cicadellidae)
Source: Zookeys. 2013 Nov 1;(346):85–7. doi: 10.3897/zookeys.346.6392 (PMC3821067; doi:10.3897/zookeys.346.6392)
Supplement: XML Treatment for Alebrasca [file zookeys.346.6392-treatment1.xml]

<!DOCTYPE tp:taxon-treatment
  PUBLIC "-//TaxonX//DTD Taxonomic Treatment Publishing DTD v0 20100105//EN" "tax-treatment-NSO.dtd">
<tp:taxon-treatment xmlns:tp="http://www.plazi.org/taxpub"><tp:treatment-meta><mixed-citation publication-type="journal"><person-group><name><surname>Qin</surname><given-names>Dao-zheng</given-names></name><name><surname>Lu</surname><given-names>Si-han</given-names></name><name><surname>Zheng</surname><given-names>Li-fang</given-names></name><name><surname>Huang</surname><given-names>Yi-xin</given-names></name></person-group><article-title>Nomenclatural changes in the tribe Empoascini of the subfamily Typhlocybinae (Hemiptera, Cicadellidae)</article-title><source>Zookeys</source><day>1</day><month>11</month><year>2013</year><volume>2013</volume><issue>346</issue><fpage>85</fpage><lpage>87</lpage><pub-id pub-id-type="doi">10.3897/zookeys.346.6392</pub-id></mixed-citation></tp:treatment-meta><tp:nomenclature><tp:taxon-name>
                            <tp:taxon-name-part taxon-name-part-type="genus">Alebrasca</tp:taxon-name-part>
                            <object-id xmlns:xlink="http://www.w3.org/1999/xlink" xlink:type="simple">http://species-id.net/wiki/Alebrasca</object-id>
                        </tp:taxon-name><tp:taxon-authority>Hayashi &amp; Okada, 1994</tp:taxon-authority><tp:nomenclature-citation-list><tp:nomenclature-citation><tp:taxon-name>Alebrasca</tp:taxon-name><comment> Hayashi &amp; Okada, 1994: 267. Type species: <italic><tp:taxon-name>Alebrasca actinidiae</tp:taxon-name></italic> Hayashi &amp; Okada, 1994, by original designation.</comment></tp:nomenclature-citation><tp:nomenclature-citation><tp:taxon-name>Bhatasca</tp:taxon-name><comment> Dworakowska, 1995: 143. Type species: <italic><tp:taxon-name>Bhatasca expansa</tp:taxon-name></italic> Dworakowska, 1995, by original designation. <bold>syn. n.</bold></comment></tp:nomenclature-citation></tp:nomenclature-citation-list></tp:nomenclature><tp:treatment-sec sec-type="Remarks"><title>Remarks.</title><p><xref ref-type="bibr" rid="B1">Dworakowska (1995)</xref> established the genus <italic><tp:taxon-name>Bhatasca</tp:taxon-name></italic> based on the type species <italic><tp:taxon-name>Bhatasca expansa</tp:taxon-name></italic> Dworakowska, 1995 from Tsyr-feng in Taiwan, and <xref ref-type="bibr" rid="B3">Qin et al. (2011)</xref> described <italic><tp:taxon-name>Bhatasca rectangulata</tp:taxon-name></italic> based on the generic diagnosis provided by <xref ref-type="bibr" rid="B1">Dworakowska (1995)</xref>. Until now, only two species were included in the genus, widely distributed in mainland China (Hunan, Henan, Gansu, Sichuan, Fujian, Zhejiang, Jiangxi) and Taiwan. Based on investigation of the descriptions and illustrations by <xref ref-type="bibr" rid="B2">Hayashi and Okada (1994)</xref> and <xref ref-type="bibr" rid="B1">Dworakowska (1995)</xref> and <italic><tp:taxon-name>Bhatasca</tp:taxon-name></italic> material deposited in the Entomological Museum, Northwest A&amp;F University (NWAFU), we recognize the genus <italic><tp:taxon-name>Bhatasca</tp:taxon-name></italic> Dworakowska is a junior synonym of <italic><tp:taxon-name>Alebrasca</tp:taxon-name></italic> Hayashi &amp; Okada.</p></tp:treatment-sec><ref-list><ref id="B1"><mixed-citation xmlns:xlink="http://www.w3.org/1999/xlink" xlink:type="simple"><person-group><name name-style="western"><surname>Dworakowska</surname><given-names>I</given-names></name></person-group> (<year>1995</year>) <article-title><italic>Szara</italic> gen. nov. and some other Oriental Empoascini (Insecta: Auchenorrhyncha: Cicadellidae: Typhlocybinae).</article-title><source>Entomol. Abh. Mus. Tierk. Dresden</source><volume>56</volume>(<issue>7</issue>): <fpage>129</fpage>–<lpage>160</lpage>.</mixed-citation></ref><ref id="B3"><mixed-citation xmlns:xlink="http://www.w3.org/1999/xlink" xlink:type="simple"><person-group><name name-style="western"><surname>Qin</surname><given-names>DZ</given-names></name><name name-style="western"><surname>Liu</surname><given-names>Y</given-names></name><name name-style="western"><surname>Zhang</surname><given-names>YL</given-names></name></person-group> (<year>2011</year>) <article-title>A taxonomic study of Chinese Empoascini (Hemiptera: Cicadellidae: Typhlocybinae) (II).</article-title><source>Zootaxa</source><volume>2923</volume>: <fpage>48</fpage>-<lpage>58</lpage>.</mixed-citation></ref><ref id="B2"><mixed-citation xmlns:xlink="http://www.w3.org/1999/xlink" xlink:type="simple"><person-group><name name-style="western"><surname>Hayashi</surname><given-names>M</given-names></name><name name-style="western"><surname>Okada</surname><given-names>T</given-names></name></person-group> (<year>1994</year>) <article-title>A new typhlocybine leafhopper (Homoptera: Cicadellidae) feeding on kiwi-fruit.</article-title><source>Appl. Entomol. Zool.</source><volume>29</volume>(<issue>2</issue>): <fpage>267</fpage>–<lpage>271</lpage>.</mixed-citation></ref></ref-list></tp:taxon-treatment>
