# Supplementary material for: Nomenclatural changes in the tribe Empoascini of the subfamily Typhlocybinae (Hemiptera, Cicadellidae)
Source: Zookeys. 2013 Nov 1;(346):85–7. doi: 10.3897/zookeys.346.6392 (PMC3821067; doi:10.3897/zookeys.346.6392)
Supplement: XML Treatment for Alebrasca actinidiae [file zookeys.346.6392-treatment2.xml]

<!DOCTYPE tp:taxon-treatment
  PUBLIC "-//TaxonX//DTD Taxonomic Treatment Publishing DTD v0 20100105//EN" "tax-treatment-NSO.dtd">
<tp:taxon-treatment xmlns:tp="http://www.plazi.org/taxpub"><tp:treatment-meta><mixed-citation publication-type="journal"><person-group><name><surname>Qin</surname><given-names>Dao-zheng</given-names></name><name><surname>Lu</surname><given-names>Si-han</given-names></name><name><surname>Zheng</surname><given-names>Li-fang</given-names></name><name><surname>Huang</surname><given-names>Yi-xin</given-names></name></person-group><article-title>Nomenclatural changes in the tribe Empoascini of the subfamily Typhlocybinae (Hemiptera, Cicadellidae)</article-title><source>Zookeys</source><day>1</day><month>11</month><year>2013</year><volume>2013</volume><issue>346</issue><fpage>85</fpage><lpage>87</lpage><pub-id pub-id-type="doi">10.3897/zookeys.346.6392</pub-id></mixed-citation></tp:treatment-meta><tp:nomenclature><tp:taxon-name>
                            <tp:taxon-name-part taxon-name-part-type="genus">Alebrasca</tp:taxon-name-part>
                            <tp:taxon-name-part taxon-name-part-type="species">actinidiae</tp:taxon-name-part>
                            <object-id xmlns:xlink="http://www.w3.org/1999/xlink" xlink:type="simple">http://species-id.net/wiki/Alebrasca_actinidiae</object-id>
                        </tp:taxon-name><tp:taxon-authority>Hayashi &amp; Okada, 1994</tp:taxon-authority><tp:nomenclature-citation-list><tp:nomenclature-citation><tp:taxon-name>Alebrasca actinidiae</tp:taxon-name><comment> Hayashi &amp; Okada, 1994: 269.</comment></tp:nomenclature-citation><tp:nomenclature-citation><tp:taxon-name>Bhatasca rectangulata</tp:taxon-name><comment> Qin &amp; Zhang, 2011: 54. <bold>syn. n.</bold></comment></tp:nomenclature-citation></tp:nomenclature-citation-list></tp:nomenclature><tp:treatment-sec sec-type="Remarks"><title>Remarks.</title><p>After checking the type specimens of <italic><tp:taxon-name>Bhatasca rectangulata</tp:taxon-name></italic>, we found the characters of wing, basal abdominal apodemes and male genitalia described by <xref ref-type="bibr" rid="B3">Qin et al. (2011)</xref> in mainland China are the same as those of the species described by <xref ref-type="bibr" rid="B2">Hayashi and Okada (1994)</xref>. Furthermore, the distribution of <italic><tp:taxon-name>Bhatasca rectangulata</tp:taxon-name></italic> has nearly same latitude as the type locality of <italic><tp:taxon-name>Alebrasca actinidiae</tp:taxon-name></italic> Hayashi &amp; Okada in Japan (central Honshu). Therefore, synonymy of the two species is confirmed here.</p><!--PageBreak--></tp:treatment-sec><ref-list><ref id="B3"><mixed-citation xmlns:xlink="http://www.w3.org/1999/xlink" xlink:type="simple"><person-group><name name-style="western"><surname>Qin</surname><given-names>DZ</given-names></name><name name-style="western"><surname>Liu</surname><given-names>Y</given-names></name><name name-style="western"><surname>Zhang</surname><given-names>YL</given-names></name></person-group> (<year>2011</year>) <article-title>A taxonomic study of Chinese Empoascini (Hemiptera: Cicadellidae: Typhlocybinae) (II).</article-title><source>Zootaxa</source><volume>2923</volume>: <fpage>48</fpage>-<lpage>58</lpage>.</mixed-citation></ref><ref id="B2"><mixed-citation xmlns:xlink="http://www.w3.org/1999/xlink" xlink:type="simple"><person-group><name name-style="western"><surname>Hayashi</surname><given-names>M</given-names></name><name name-style="western"><surname>Okada</surname><given-names>T</given-names></name></person-group> (<year>1994</year>) <article-title>A new typhlocybine leafhopper (Homoptera: Cicadellidae) feeding on kiwi-fruit.</article-title><source>Appl. Entomol. Zool.</source><volume>29</volume>(<issue>2</issue>): <fpage>267</fpage>–<lpage>271</lpage>.</mixed-citation></ref></ref-list></tp:taxon-treatment>
