# Supplementary material for: Nomenclatural changes in the tribe Empoascini of the subfamily Typhlocybinae (Hemiptera, Cicadellidae)
Source: Zookeys. 2013 Nov 1;(346):85–7. doi: 10.3897/zookeys.346.6392 (PMC3821067; doi:10.3897/zookeys.346.6392)
Supplement: XML Treatment for Alebrasca expansa [file zookeys.346.6392-treatment3.xml]

<!DOCTYPE tp:taxon-treatment
  PUBLIC "-//TaxonX//DTD Taxonomic Treatment Publishing DTD v0 20100105//EN" "tax-treatment-NSO.dtd">
<tp:taxon-treatment xmlns:tp="http://www.plazi.org/taxpub"><tp:treatment-meta><mixed-citation publication-type="journal"><person-group><name><surname>Qin</surname><given-names>Dao-zheng</given-names></name><name><surname>Lu</surname><given-names>Si-han</given-names></name><name><surname>Zheng</surname><given-names>Li-fang</given-names></name><name><surname>Huang</surname><given-names>Yi-xin</given-names></name></person-group><article-title>Nomenclatural changes in the tribe Empoascini of the subfamily Typhlocybinae (Hemiptera, Cicadellidae)</article-title><source>Zookeys</source><day>1</day><month>11</month><year>2013</year><volume>2013</volume><issue>346</issue><fpage>85</fpage><lpage>87</lpage><pub-id pub-id-type="doi">10.3897/zookeys.346.6392</pub-id></mixed-citation></tp:treatment-meta><tp:nomenclature><tp:taxon-name>
                            <tp:taxon-name-part taxon-name-part-type="genus">Alebrasca</tp:taxon-name-part>
                            <tp:taxon-name-part taxon-name-part-type="species">expansa</tp:taxon-name-part>
                            <object-id xmlns:xlink="http://www.w3.org/1999/xlink" xlink:type="simple">http://species-id.net/wiki/Alebrasca_expansa</object-id>
                        </tp:taxon-name><tp:taxon-authority>(Dworakowska, 1995)</tp:taxon-authority><tp:taxon-status xmlns:xlink="http://www.w3.org/1999/xlink" xlink:type="simple">comb. n.</tp:taxon-status><tp:nomenclature-citation-list><tp:nomenclature-citation><tp:taxon-name>Bhatasca expansa</tp:taxon-name><comment> Dworakowska, 1995: 145.</comment></tp:nomenclature-citation></tp:nomenclature-citation-list></tp:nomenclature><tp:treatment-sec sec-type="Remarks"><title>Remarks.</title><p><xref ref-type="bibr" rid="B1">Dworakowska (1995)</xref> described this species in <italic><tp:taxon-name>Bhatasca</tp:taxon-name></italic> from Taiwan. We here transfer it to <italic><tp:taxon-name>Alebrasca</tp:taxon-name></italic> mainlybased on the characters of the head, the venation of fore- and hindwing, the basal abdominal apodemes and especially the configuration of the male genitalia.</p></tp:treatment-sec><ref-list><ref id="B1"><mixed-citation xmlns:xlink="http://www.w3.org/1999/xlink" xlink:type="simple"><person-group><name name-style="western"><surname>Dworakowska</surname><given-names>I</given-names></name></person-group> (<year>1995</year>) <article-title><italic>Szara</italic> gen. nov. and some other Oriental Empoascini (Insecta: Auchenorrhyncha: Cicadellidae: Typhlocybinae).</article-title><source>Entomol. Abh. Mus. Tierk. Dresden</source><volume>56</volume>(<issue>7</issue>): <fpage>129</fpage>–<lpage>160</lpage>.</mixed-citation></ref></ref-list></tp:taxon-treatment>
